# Supplementary material for: Oxygen levels at the time of activation determine T cell persistence and immunotherapeutic efficacy
Source: eLife. 2023 May 11;12:e84280. doi: 10.7554/eLife.84280 (PMC10229120; doi:10.7554/eLife.84280)
Supplement: Figure 1—source data 1. [file elife-84280-fig1-data1.zip]

Archive with 22 entries (15 files):
- Figure 1 - Source data 1 - Unedited blots/Fig1C [ABC]/
- Figure 1 - Source data 1 - Unedited blots/Fig1C [ABC]/0007876_02 [open in Image Studio Lite ver 5.2]/
- Figure 1 - Source data 1 - Unedited blots/Fig1C [ABC]/0007876_02 [open in Image Studio Lite ver 5.2]/0007876_02_700.TIF
- Figure 1 - Source data 1 - Unedited blots/Fig1C [ABC]/0007876_02 [open in Image Studio Lite ver 5.2]/0007876_02_800.TIF
- Figure 1 - Source data 1 - Unedited blots/Fig1C [ABC]/0007876_02 [open in Image Studio Lite ver 5.2]/0007876_02_acq.txt
- Figure 1 - Source data 1 - Unedited blots/Fig1C [ABC]/0007876_02 [open in Image Studio Lite ver 5.2]/0007876_02_TH.jpg
- Figure 1 - Source data 1 - Unedited blots/Fig1E n1 H3 (bottom left)/
- Figure 1 - Source data 1 - Unedited blots/Fig1E n1 H3 (bottom left)/CHEMI_06292022_191725_(Chemi)_raw.tif
- Figure 1 - Source data 1 - Unedited blots/Fig1E n1 H3 (bottom left)/CHEMI_06292022_191725_(Membrane)_raw.tif
- Figure 1 - Source data 1 - Unedited blots/Fig1E n1 HDAC (bottom left)/
- Figure 1 - Source data 1 - Unedited blots/Fig1E n1 HDAC (bottom left)/CHEMI_07012022_002407_(Chemi)_raw.tif
- Figure 1 - Source data 1 - Unedited blots/Fig1E n1 HDAC (bottom left)/CHEMI_07012022_002407_(Membrane)_raw.tif
- Figure 1 - Source data 1 - Unedited blots/Fig1E n1 HIF/
- Figure 1 - Source data 1 - Unedited blots/Fig1E n1 HIF/CHEMI_06302022_184538_(Chemi)_raw.tif
- Figure 1 - Source data 1 - Unedited blots/Fig1E n1 HIF/CHEMI_06302022_184538_(Membrane)_raw.tif
- Figure 1 - Source data 1 - Unedited blots/Fig1E n2n3/
- Figure 1 - Source data 1 - Unedited blots/Fig1E n2n3/0008142_02 [open in Image Studio Lite ver 5.2]/
- Figure 1 - Source data 1 - Unedited blots/Fig1E n2n3/0008142_02 [open in Image Studio Lite ver 5.2]/0008142_02_700.TIF
- Figure 1 - Source data 1 - Unedited blots/Fig1E n2n3/0008142_02 [open in Image Studio Lite ver 5.2]/0008142_02_800.TIF
- Figure 1 - Source data 1 - Unedited blots/Fig1E n2n3/0008142_02 [open in Image Studio Lite ver 5.2]/0008142_02_acq.txt
- Figure 1 - Source data 1 - Unedited blots/Fig1E n2n3/0008142_02 [open in Image Studio Lite ver 5.2]/0008142_02_TH.jpg
- Figure 1 - Source Data 1.xlsx
