# Supplementary material for: Oxygen levels at the time of activation determine T cell persistence and immunotherapeutic efficacy
Source: eLife. 2023 May 11;12:e84280. doi: 10.7554/eLife.84280 (PMC10229120; doi:10.7554/eLife.84280)
Supplement: Figure 1—source data 1. [file elife-84280-fig1-data1.zip › Figure 1 - Source data 1 - Unedited blots/Fig1C [ABC]/0007876_02 [open in Image Studio Lite ver 5.2]/0007876_02_acq.txt]

#Properties Updated
#Tue Nov 22 13:59:57 GMT 2022
MouseStrain=
Y=0.0
BackgroundSegments=All
X=0.0
CropCenterPt=325, 250
FileVersion=ACQ VERSION 2.0
Quality=lowest
Barcode=
AnimalId=
Treatment=
FlipImage=true
OrganizationName=Lanner
Intensities=4.0 4.0
CropDimension=600, 400
ConcentrationColumn=Signal
TimeStamp=2020, 7, 18, 13, 43, 58, 286
InstrumentModel=Odyssey
AcqResolution=169um
BackgroundMethod=Median
ImageModifications=Flip Top to Bottom Image ID\: 0007876_01
CropAnnotationColor=BlackWhite
ExRunID=
700_ChannelSettings=550, 25320, 30249, 0, 0, 0, 0
Archived=false
InstrumentName=FyFa C5 LiCor
InstrumentVersion=
Experiment=
Orientation=
LastUsedTextId=0
ImageName=0007876_02
Height=131.0
AnalysisType=None
AcquireTimeZoneId=Europe/Berlin
ProjInfo=
ImageId=0007876_02
InjectTime=
UserInfo=
FocusPosition=0.0
CustomField2=
CustomField1=
CustomField0=
Agent=
FileType=LI-COR Image Studio Acquisition File
InterpolationMethod=Linear
ChannelFileNames=0007876_02_700.TIF, 0007876_02_800.TIF
CellLine=
Width=250.0
TimePoint=1900, 0, 1, 0, 0, 0, 0
ChannelNames=700, 800
NormalizationChannel=
CropColor=255, 255, 255
ChannelPreviews=false, false
BackgroundWidth=3
ProjectName=
LastUsedShapeId=0
800_ChannelSettings=500, 19911, 22801, 0, 0, 0, 0
Remarks=
