# Supplementary material for: Oxygen levels at the time of activation determine T cell persistence and immunotherapeutic efficacy
Source: eLife. 2023 May 11;12:e84280. doi: 10.7554/eLife.84280 (PMC10229120; doi:10.7554/eLife.84280)
Supplement: Figure 1—source data 1. [file elife-84280-fig1-data1.zip › Figure 1 - Source data 1 - Unedited blots/Fig1E n2n3/0008142_02 [open in Image Studio Lite ver 5.2]/0008142_02_acq.txt]

#Properties Updated
#Tue Nov 22 11:00:17 GMT 2022
MouseStrain=
Y=3.0
X=2.0
BackgroundSegments=All
CropCenterPt=1456, 387
FileVersion=ACQ VERSION 2.0
Quality=low
Barcode=
AnimalId=
FlipImage=true
Treatment=
OrganizationName=Lanner
Intensities=3.0 3.0
CropDimension=2893, 755
ConcentrationColumn=Signal
TimeStamp=2020, 9, 12, 14, 26, 32, 138
InstrumentModel=Odyssey
AcqResolution=84um
ImageModifications=Flip Top to Bottom Image ID\: 0008142_01
BackgroundMethod=Median
CropAnnotationColor=BlackWhite
ExRunID=
700_ChannelSettings=550, 12058, 25180, 0, 0, 0, 0
Archived=false
InstrumentName=FyFa C5 LiCor
InstrumentVersion=
Experiment=
Orientation=
LastUsedTextId=0
Height=66.0
ImageName=0008142_02
AnalysisType=None
AcquireTimeZoneId=Europe/Berlin
ProjInfo=
ImageId=0008142_02
InjectTime=
UserInfo=
FocusPosition=0.0
CustomField2=
CustomField1=
CustomField0=
Agent=
FileType=LI-COR Image Studio Acquisition File
InterpolationMethod=Linear
ChannelFileNames=0008142_02_700.TIF, 0008142_02_800.TIF
CellLine=
Width=247.0
TimePoint=1900, 0, 1, 0, 0, 0, 0
ChannelNames=700, 800
NormalizationChannel=
ChannelPreviews=false, false
BackgroundWidth=3
ProjectName=
LastUsedShapeId=0
800_ChannelSettings=500, 9344, 22008, 0, 0, 0, 0
Remarks=
