# Supplementary material for: Oxygen levels at the time of activation determine T cell persistence and immunotherapeutic efficacy
Source: eLife. 2023 May 11;12:e84280. doi: 10.7554/eLife.84280 (PMC10229120; doi:10.7554/eLife.84280)
Supplement: Figure 1—figure supplement 1—source data 1. [file elife-84280-fig1-figsupp1-data1.zip]

Archive with 7 entries (6 files):
- Fig 1 - fig S1 - Source data 1 - Unedited blots/Figure 1 - figure supplement 1B [open in Image Studio Lite version 5.2]/
- Fig 1 - fig S1 - Source data 1 - Unedited blots/Figure 1 - figure supplement 1B [open in Image Studio Lite version 5.2]/0005344_01_700.TIF
- Fig 1 - fig S1 - Source data 1 - Unedited blots/Figure 1 - figure supplement 1B [open in Image Studio Lite version 5.2]/0005344_01_800.TIF
- Fig 1 - fig S1 - Source data 1 - Unedited blots/Figure 1 - figure supplement 1B [open in Image Studio Lite version 5.2]/0005344_01_acq.txt
- Fig 1 - fig S1 - Source data 1 - Unedited blots/Figure 1 - figure supplement 1B [open in Image Studio Lite version 5.2]/0005344_01_scanner.log
- Fig 1 - fig S1 - Source data 1 - Unedited blots/Figure 1 - figure supplement 1B [open in Image Studio Lite version 5.2]/0005344_01_TH.jpg
- Figure 1 - figure supplement 1 - Source Data 1.xlsx
