# Supplementary material for: Oxygen levels at the time of activation determine T cell persistence and immunotherapeutic efficacy
Source: eLife. 2023 May 11;12:e84280. doi: 10.7554/eLife.84280 (PMC10229120; doi:10.7554/eLife.84280)
Supplement: Figure 1—figure supplement 1—source data 1. [file elife-84280-fig1-figsupp1-data1.zip › Fig 1 - fig S1 - Source data 1 - Unedited blots/Figure 1 - figure supplement 1B [open in Image Studio Lite version 5.2]/0005344_01_acq.txt]

#Properties Updated
#Tue Nov 22 14:04:15 GMT 2022
MouseStrain=
Y=1.0
BackgroundSegments=Right/Left
X=1.0
CropCenterPt=325, 250
FileVersion=ACQ VERSION 2.0
Quality=lowest
Barcode=
AnimalId=
Treatment=
FlipImage=false
OrganizationName=Karolinska
Intensities=3.0 3.0
CropDimension=600, 400
ConcentrationColumn=Signal
TimeStamp=2018, 11, 18, 15, 0, 29, 338
InstrumentModel=Odyssey
AcqResolution=169um
BackgroundMethod=Average
ImageModifications=
CropAnnotationColor=BlueYellow
700_ChannelSettings=504, 21919, 25115, 0, 255, 0, 0
ExRunID=
Archived=false
InstrumentName=Odessey Scanner
InstrumentVersion=2.1.15
Experiment=
Orientation=
LastUsedTextId=0
ImageName=0005344_01
Height=101.0
AnalysisType=None
AcquireTimeZoneId=Europe/Berlin
ProjInfo=
ImageId=0005344_01
InjectTime=
UserInfo=
FocusPosition=0.0
CustomField2=
CustomField1=
CustomField0=
Agent=
FileType=LI-COR Image Studio Acquisition File
InterpolationMethod=Linear
CellLine=
ChannelFileNames=0005344_01_700.TIF, 0005344_01_800.TIF
Width=247.0
TimePoint=1900, 0, 1, 0, 0, 0, 0
ChannelNames=700, 800
NormalizationChannel=
CropColor=255, 255, 0
ChannelPreviews=false, false
BackgroundWidth=3
LastUsedShapeId=0
ProjectName=
800_ChannelSettings=504, 19622, 23581, 0, 0, 255, 0
Remarks=PC052a
