# Supplementary material for: Oxygen levels at the time of activation determine T cell persistence and immunotherapeutic efficacy
Source: eLife. 2023 May 11;12:e84280. doi: 10.7554/eLife.84280 (PMC10229120; doi:10.7554/eLife.84280)
Supplement: Figure 1—figure supplement 1—source data 1. [file elife-84280-fig1-figsupp1-data1.zip › Fig 1 - fig S1 - Source data 1 - Unedited blots/Figure 1 - figure supplement 1B [open in Image Studio Lite version 5.2]/0005344_01_scanner.log]

Dec 18 12:59:55 odyssey scand: INFO **** BEGIN-SCAN: GROUP='Pharmacology', SCAN='0005344_01' **** 
Dec 18 12:59:55 odyssey scand: INFO Serial Number: ODY-1695 
Dec 18 12:59:55 odyssey scand: INFO Microscope Serial Number: 0710-03181 
Dec 18 12:59:55 odyssey scand: INFO Software Version: 2.1.15 
Dec 18 12:59:55 odyssey scand: INFO New doc is: <new><in><scangroup>Pharmacology</scangroup><scan>0005344_01</scan><channel>700 800</channel><focus>0</focus><resolution>169</resolution><quality>lowest</quality><intensity700>3</intensity700><intensity800>3</intensity800><size><x0>0.1</x0><y0>0.1</y0><x1>24.8</x1><y1>10.2</y1></size><comment/></in></new> 
Dec 18 12:59:55 odyssey scand: INFO res='1', speed='3' 
Dec 18 12:59:55 odyssey scand: INFO ScandScanner: bandwidth=1200Hz 
Dec 18 12:59:55 odyssey scand: INFO ScandScanner: filter_filename=/usr/local/licor/dsp1200Hz_rev2.hex 
Dec 18 12:59:55 odyssey scand: INFO DSPDriver::SetMargin: left=0, right=640 
Dec 18 12:59:55 odyssey scand: INFO XYZScanStrategy::Init: initialize analog driver 
Dec 18 12:59:55 odyssey scand: INFO XYZScanStrategy::Init: initialize DSP driver ... left=47, right=11711 
Dec 18 12:59:55 odyssey scand: INFO DSPDriver::SetMargin: left=47, right=11711 
Dec 18 12:59:55 odyssey scand: INFO XYZScanStrategy::Init:  left=-340 right=12104 top=47 bottom=4819 
Dec 18 12:59:55 odyssey scand: INFO XYZScanStrategy::Init : gain700=0 volts700=174.16 gain800=0 volts800=178.945 
Dec 18 12:59:55 odyssey scand: INFO ScandScanner::do_scan: two channels 
Dec 18 12:59:56 odyssey paneld: INFO testState: transition from 'init' to 'pause' 
Dec 18 12:59:56 odyssey python:  INFO ageOffDataFiles:  Space Requested:  10485760L  Space Available:  47814164480L
Dec 18 12:59:58 odyssey paneld: INFO testState: transition from 'pause' to 'scan' 
Dec 18 12:59:58 odyssey scand: INFO Lid opened; Scan paused. 
Dec 18 12:59:58 odyssey paneld: INFO testState: transition from 'scan' to 'pause' 
Dec 18 13:00:34 odyssey paneld: INFO testState: transition from 'pause' to 'scan' 
Dec 18 13:07:54 odyssey scand: INFO cmd='/usr/local/bin/plot-laser-log-file' 
Dec 18 13:07:56 odyssey scand: INFO plot-laser-log-file: sn='0710-03181' 
Dec 18 13:07:56 odyssey scand: INFO plot-laser-log-file: laser data file='/home/laserlog/laser' 
Dec 18 13:07:56 odyssey scand: INFO plot-laser-log-file: laser graphic file='/home/laserlog/laser.png' 
Dec 18 13:07:56 odyssey scand: INFO plot-laser-log-file: max current: 700=51.6, 800=31.1 
Dec 18 13:07:56 odyssey scand: INFO plot-laser-log-file: MAX: X=3002683, YMin=0, YMax=57 
Dec 18 13:07:56 odyssey scand: INFO plot-laser-log-file::plot: hours=834.1 
Dec 18 13:07:56 odyssey scand: INFO plot-laser-log-file::plot: X as hours=835 
Dec 18 13:07:56 odyssey scand: INFO plot-laser-log-file::plot: exponent=2.9216864754836 
Dec 18 13:07:56 odyssey scand: INFO plot-laser-log-file::plot: ceil exponent=3 
Dec 18 13:07:56 odyssey scand: INFO plot-laser-log-file::plot: NX=3, XX=1000 
Dec 18 13:07:56 odyssey scand: INFO plot-laser-log-file::plot: left=59, top=366, right=1061, bottom=64 
Dec 18 13:07:56 odyssey scand: INFO  
Dec 18 13:07:56 odyssey scand: INFO Laser graphic generation required 2 seconds 
Dec 18 13:07:56 odyssey scand: INFO **** END-SCAN: GROUP='Pharmacology', SCAN='0005344_01' **** 
