# Supplementary material for: Oxygen levels at the time of activation determine T cell persistence and immunotherapeutic efficacy
Source: eLife. 2023 May 11;12:e84280. doi: 10.7554/eLife.84280 (PMC10229120; doi:10.7554/eLife.84280)
Supplement: Figure 3—figure supplement 1—source data 1. [file elife-84280-fig3-figsupp1-data1.zip]

Archive with 21 entries (21 files):
- Fig 3 - fig S1 - Source data 1 - Unedited blots/Figure 3 - figure supplement 1D-E/PC070e Actin/pc_21102121_actin.g2i
- Fig 3 - fig S1 - Source data 1 - Unedited blots/Figure 3 - figure supplement 1D-E/PC070e Actin/pc_21102121_actin_(Chemi)_raw.png
- Fig 3 - fig S1 - Source data 1 - Unedited blots/Figure 3 - figure supplement 1D-E/PC070e Actin/pc_21102121_actin_(Chemi)_raw.tif
- Fig 3 - fig S1 - Source data 1 - Unedited blots/Figure 3 - figure supplement 1D-E/PC070e Actin/pc_21102121_actin_(Membrane)_raw.tif
- Fig 3 - fig S1 - Source data 1 - Unedited blots/Figure 3 - figure supplement 1D-E/PC070e VHL/pc_21102021_vhl_image2.g2i
- Fig 3 - fig S1 - Source data 1 - Unedited blots/Figure 3 - figure supplement 1D-E/PC070e VHL/pc_21102021_vhl_image2_(Chemi)_raw.tif
- Fig 3 - fig S1 - Source data 1 - Unedited blots/Figure 3 - figure supplement 1D-E/PC070e VHL/pc_21102021_vhl_image2_(Membrane)_raw.tif
- Fig 3 - fig S1 - Source data 1 - Unedited blots/Figure 3 - figure supplement 1D-E/PC070e VHL/pc_21102021_vhl_image3.g2i
- Fig 3 - fig S1 - Source data 1 - Unedited blots/Figure 3 - figure supplement 1D-E/PC070e VHL/pc_21102021_vhl_image3_(Chemi)_raw.tif
- Fig 3 - fig S1 - Source data 1 - Unedited blots/Figure 3 - figure supplement 1D-E/PC070e VHL/pc_21102021_vhl_image3_(Membrane)_raw.tif
- Fig 3 - fig S1 - Source data 1 - Unedited blots/Figure 3 - figure supplement 1D-E/PC070e VHL/pc_211021_vhl_image1.g2i
- Fig 3 - fig S1 - Source data 1 - Unedited blots/Figure 3 - figure supplement 1D-E/PC070e VHL/pc_211021_vhl_image1_(Chemi)_raw.png
- Fig 3 - fig S1 - Source data 1 - Unedited blots/Figure 3 - figure supplement 1D-E/PC070e VHL/pc_211021_vhl_image1_(Chemi)_raw.tif
- Fig 3 - fig S1 - Source data 1 - Unedited blots/Figure 3 - figure supplement 1D-E/PC070e VHL/pc_211021_vhl_image1_(Membrane)_raw.tif
- Fig 3 - fig S1 - Source data 1 - Unedited blots/Figure 3 - figure supplement 1D-E/PC070g HIF1a/4topChemi.tif
- Fig 3 - fig S1 - Source data 1 - Unedited blots/Figure 3 - figure supplement 1D-E/PC070g HIF1a/4topMembrane.tif
- Fig 3 - fig S1 - Source data 1 - Unedited blots/Figure 3 - figure supplement 1D-E/PC070g PPIB/4PPIBChemi.tif
- Fig 3 - fig S1 - Source data 1 - Unedited blots/Figure 3 - figure supplement 1D-E/PC070g PPIB/4PPIBMembrane.tif
- Fig 3 - fig S1 - Source data 1 - Unedited blots/Figure 3 - figure supplement 1D-E/PC070g VHL/3VHLChemi.tif
- Fig 3 - fig S1 - Source data 1 - Unedited blots/Figure 3 - figure supplement 1D-E/PC070g VHL/3VHLMembrane.tif
- Figure 3 - figure supplement 1 - Source data 1.xlsx
