# Supplementary material for: Oxygen levels at the time of activation determine T cell persistence and immunotherapeutic efficacy
Source: eLife. 2023 May 11;12:e84280. doi: 10.7554/eLife.84280 (PMC10229120; doi:10.7554/eLife.84280)
Supplement: Figure 4—figure supplement 1—source data 1. [file elife-84280-fig4-figsupp1-data1.zip]

Archive with 43 entries (20 files):
- Fig 4 - fig S1 - Source data - Unedited blots/Figure 4 - figure supplement 1G/
- Fig 4 - fig S1 - Source data - Unedited blots/Figure 4 - figure supplement 1G/n1/
- Fig 4 - fig S1 - Source data - Unedited blots/Figure 4 - figure supplement 1G/n1/HIF_Dn1_1/
- Fig 4 - fig S1 - Source data - Unedited blots/Figure 4 - figure supplement 1G/n1/HIF_Dn1_1/HIF_Dn1_1.jpg
- Fig 4 - fig S1 - Source data - Unedited blots/Figure 4 - figure supplement 1G/n1/HIF_Dn1_2/
- Fig 4 - fig S1 - Source data - Unedited blots/Figure 4 - figure supplement 1G/n1/HIF_Dn1_2/HIF_Dn1_2.jpg
- Fig 4 - fig S1 - Source data - Unedited blots/Figure 4 - figure supplement 1G/n1/HIF_Dn1_3/
- Fig 4 - fig S1 - Source data - Unedited blots/Figure 4 - figure supplement 1G/n1/HIF_Dn1_3/HIF_Dn1_3.jpg
- Fig 4 - fig S1 - Source data - Unedited blots/Figure 4 - figure supplement 1G/n1/HIF_Dn1_4/
- Fig 4 - fig S1 - Source data - Unedited blots/Figure 4 - figure supplement 1G/n1/HIF_Dn1_4/HIF_Dn1_4.jpg
- Fig 4 - fig S1 - Source data - Unedited blots/Figure 4 - figure supplement 1G/n1/HIF_Dn1_5/
- Fig 4 - fig S1 - Source data - Unedited blots/Figure 4 - figure supplement 1G/n1/HIF_Dn1_5/HIF_Dn1_5.jpg
- Fig 4 - fig S1 - Source data - Unedited blots/Figure 4 - figure supplement 1G/n1/HIF_DN1_6/
- Fig 4 - fig S1 - Source data - Unedited blots/Figure 4 - figure supplement 1G/n1/HIF_DN1_6/HIF_DN1_6.jpg
- Fig 4 - fig S1 - Source data - Unedited blots/Figure 4 - figure supplement 1G/n1/HIF_Dn1_7/
- Fig 4 - fig S1 - Source data - Unedited blots/Figure 4 - figure supplement 1G/n1/HIF_Dn1_7/HIF_Dn1_7.jpg
- Fig 4 - fig S1 - Source data - Unedited blots/Figure 4 - figure supplement 1G/n1/PPIB_Dn1/
- Fig 4 - fig S1 - Source data - Unedited blots/Figure 4 - figure supplement 1G/n1/PPIB_Dn1/CYCLO_Dn1.jpg
- Fig 4 - fig S1 - Source data - Unedited blots/Figure 4 - figure supplement 1G/n2/
- Fig 4 - fig S1 - Source data - Unedited blots/Figure 4 - figure supplement 1G/n2/HIF_Dn2_1/
- Fig 4 - fig S1 - Source data - Unedited blots/Figure 4 - figure supplement 1G/n2/HIF_Dn2_1/HIF_Dn2_1.jpg
- Fig 4 - fig S1 - Source data - Unedited blots/Figure 4 - figure supplement 1G/n2/HIF_Dn2_2/
- Fig 4 - fig S1 - Source data - Unedited blots/Figure 4 - figure supplement 1G/n2/HIF_Dn2_2/HIF_Dn2_2.jpg
- Fig 4 - fig S1 - Source data - Unedited blots/Figure 4 - figure supplement 1G/n2/HIF_Dn2_3/
- Fig 4 - fig S1 - Source data - Unedited blots/Figure 4 - figure supplement 1G/n2/HIF_Dn2_3/HIF_Dn2_3.jpg
- Fig 4 - fig S1 - Source data - Unedited blots/Figure 4 - figure supplement 1G/n2/HIF_Dn2_4/
- Fig 4 - fig S1 - Source data - Unedited blots/Figure 4 - figure supplement 1G/n2/HIF_Dn2_4/HIF_Dn2_4.jpg
- Fig 4 - fig S1 - Source data - Unedited blots/Figure 4 - figure supplement 1G/n2/HIF_Dn2_5/
- Fig 4 - fig S1 - Source data - Unedited blots/Figure 4 - figure supplement 1G/n2/HIF_Dn2_5/HIF_Dn2_5.jpg
- Fig 4 - fig S1 - Source data - Unedited blots/Figure 4 - figure supplement 1G/n2/HIF_Dn2_6/
- Fig 4 - fig S1 - Source data - Unedited blots/Figure 4 - figure supplement 1G/n2/HIF_Dn2_6/HIF_Dn2_6.jpg
- Fig 4 - fig S1 - Source data - Unedited blots/Figure 4 - figure supplement 1G/n2/HIF_Dn2_7/
- Fig 4 - fig S1 - Source data - Unedited blots/Figure 4 - figure supplement 1G/n2/HIF_Dn2_7/HIF_Dn2_7.jpg
- Fig 4 - fig S1 - Source data - Unedited blots/Figure 4 - figure supplement 1G/n2/PPIB_Dn2/
- Fig 4 - fig S1 - Source data - Unedited blots/Figure 4 - figure supplement 1G/n2/PPIB_Dn2/CYCLO_Dn2.jpg
- Fig 4 - fig S1 - Source data - Unedited blots/Figure 4 - figure supplement 1G/n3/
- Fig 4 - fig S1 - Source data - Unedited blots/Figure 4 - figure supplement 1G/n3/HIF_Dn3_1/
- Fig 4 - fig S1 - Source data - Unedited blots/Figure 4 - figure supplement 1G/n3/HIF_Dn3_1/HIF_Dn3_1.jpg
- Fig 4 - fig S1 - Source data - Unedited blots/Figure 4 - figure supplement 1G/n3/HIF_Dn3_7/
- Fig 4 - fig S1 - Source data - Unedited blots/Figure 4 - figure supplement 1G/n3/HIF_Dn3_7/HIF_Dn3_7.jpg
- Fig 4 - fig S1 - Source data - Unedited blots/Figure 4 - figure supplement 1G/n3/PPIB_Dn3/
- Fig 4 - fig S1 - Source data - Unedited blots/Figure 4 - figure supplement 1G/n3/PPIB_Dn3/CYCLO_Dn3.jpg
- Figure 4 - figure supplement 1 - Source data 1.xlsx
