# Supplementary material for: Oxygen levels at the time of activation determine T cell persistence and immunotherapeutic efficacy
Source: eLife. 2023 May 11;12:e84280. doi: 10.7554/eLife.84280 (PMC10229120; doi:10.7554/eLife.84280)
Supplement: Figure 5—source data 1. [file elife-84280-fig5-data1.zip]

Archive with 181 entries (125 files):
- Figure 5 - Source data 1 - Unedited blots/
- Figure 5 - Source data 1 - Unedited blots/n1-4 Vinculin (top)/
- Figure 5 - Source data 1 - Unedited blots/n1-4 Vinculin (top)/CHEMI_07022022_020808_(Chemi)_raw.tif
- Figure 5 - Source data 1 - Unedited blots/n1-4 Vinculin (top)/CHEMI_07022022_020808_(Membrane)_raw.tif
- Figure 5 - Source data 1 - Unedited blots/n1-5 HIF1/
- Figure 5 - Source data 1 - Unedited blots/n1-5 HIF1/CHEMI_07012022_195754_(Chemi)_raw.tif
- Figure 5 - Source data 1 - Unedited blots/n1-5 HIF1/CHEMI_07012022_195754_(Membrane)_raw.tif
- Figure 5 - Source data 1 - Unedited blots/n1-5 HIF1/CHEMI_07012022_195829_(Chemi)_raw.tif
- Figure 5 - Source data 1 - Unedited blots/n1-5 HIF1/CHEMI_07012022_195829_(Membrane)_raw.tif
- Figure 5 - Source data 1 - Unedited blots/n1-5 HIF1/CHEMI_07012022_195835_(Chemi)_raw.tif
- Figure 5 - Source data 1 - Unedited blots/n1-5 HIF1/CHEMI_07012022_195835_(Membrane)_raw.tif
- Figure 5 - Source data 1 - Unedited blots/n1-5 HIF1/CHEMI_07012022_195842_(Chemi)_raw.tif
- Figure 5 - Source data 1 - Unedited blots/n1-5 HIF1/CHEMI_07012022_195842_(Membrane)_raw.tif
- Figure 5 - Source data 1 - Unedited blots/n1-5 HIF1/CHEMI_07012022_195850_(Chemi)_raw.tif
- Figure 5 - Source data 1 - Unedited blots/n1-5 HIF1/CHEMI_07012022_195850_(Membrane)_raw.tif
- Figure 5 - Source data 1 - Unedited blots/n1-5 Histone3/
- Figure 5 - Source data 1 - Unedited blots/n1-5 Histone3/CHEMI_07012022_184318/
- Figure 5 - Source data 1 - Unedited blots/n1-5 Histone3/CHEMI_07012022_184318/CHEMI_07012022_184318_(Chemi)_raw.tif
- Figure 5 - Source data 1 - Unedited blots/n1-5 Histone3/CHEMI_07012022_184318/CHEMI_07012022_184318_(Membrane)_raw.tif
- Figure 5 - Source data 1 - Unedited blots/n1-5 Histone3/CHEMI_07012022_184338/
- Figure 5 - Source data 1 - Unedited blots/n1-5 Histone3/CHEMI_07012022_184338/CHEMI_07012022_184338_(Chemi)_raw.tif
- Figure 5 - Source data 1 - Unedited blots/n1-5 Histone3/CHEMI_07012022_184338/CHEMI_07012022_184338_(Membrane)_raw.tif
- Figure 5 - Source data 1 - Unedited blots/n1-5 Histone3/CHEMI_07012022_184413/
- Figure 5 - Source data 1 - Unedited blots/n1-5 Histone3/CHEMI_07012022_184413/CHEMI_07012022_184413_(Chemi)_raw.tif
- Figure 5 - Source data 1 - Unedited blots/n1-5 Histone3/CHEMI_07012022_184413/CHEMI_07012022_184413_(Membrane)_raw.tif
- Figure 5 - Source data 1 - Unedited blots/n1-5 NFIL3/
- Figure 5 - Source data 1 - Unedited blots/n1-5 NFIL3/CHEMI_07012022_183530/
- Figure 5 - Source data 1 - Unedited blots/n1-5 NFIL3/CHEMI_07012022_183530/CHEMI_07012022_183530_(Chemi)_raw.tif
- Figure 5 - Source data 1 - Unedited blots/n1-5 NFIL3/CHEMI_07012022_183530/CHEMI_07012022_183530_(Membrane)_raw.tif
- Figure 5 - Source data 1 - Unedited blots/n1-5 NFIL3/CHEMI_07012022_183546/
- Figure 5 - Source data 1 - Unedited blots/n1-5 NFIL3/CHEMI_07012022_183546/CHEMI_07012022_183546_(Chemi)_raw.tif
- Figure 5 - Source data 1 - Unedited blots/n1-5 NFIL3/CHEMI_07012022_183546/CHEMI_07012022_183546_(Membrane)_raw.tif
- Figure 5 - Source data 1 - Unedited blots/n1-5 nuclear NFAT/
- Figure 5 - Source data 1 - Unedited blots/n1-5 nuclear NFAT/CHEMI_07022022_004239/
- Figure 5 - Source data 1 - Unedited blots/n1-5 nuclear NFAT/CHEMI_07022022_004239/CHEMI_07022022_004239_(Chemi)_raw.tif
- Figure 5 - Source data 1 - Unedited blots/n1-5 nuclear NFAT/CHEMI_07022022_004239/CHEMI_07022022_004239_(Membrane)_raw.tif
- Figure 5 - Source data 1 - Unedited blots/n1-5 nuclear NFAT/CHEMI_07022022_004300/
- Figure 5 - Source data 1 - Unedited blots/n1-5 nuclear NFAT/CHEMI_07022022_004300/CHEMI_07022022_004300_(Chemi)_raw.tif
- Figure 5 - Source data 1 - Unedited blots/n1-5 nuclear NFAT/CHEMI_07022022_004300/CHEMI_07022022_004300_(Membrane)_raw.tif
- Figure 5 - Source data 1 - Unedited blots/n1-5 nuclear NFkB/
- Figure 5 - Source data 1 - Unedited blots/n1-5 nuclear NFkB/CHEMI_07012022_182407/
- Figure 5 - Source data 1 - Unedited blots/n1-5 nuclear NFkB/CHEMI_07012022_182407/CHEMI_07012022_182407_(Chemi)_raw.tif
- Figure 5 - Source data 1 - Unedited blots/n1-5 nuclear NFkB/CHEMI_07012022_182407/CHEMI_07012022_182407_(Membrane)_raw.tif
- Figure 5 - Source data 1 - Unedited blots/n1-5 nuclear NFkB/CHEMI_07012022_182418/
- Figure 5 - Source data 1 - Unedited blots/n1-5 nuclear NFkB/CHEMI_07012022_182418/CHEMI_07012022_182418_(Chemi)_raw.tif
- Figure 5 - Source data 1 - Unedited blots/n1-5 nuclear NFkB/CHEMI_07012022_182418/CHEMI_07012022_182418_(Membrane)_raw.tif
- Figure 5 - Source data 1 - Unedited blots/n1-5 PGC1a/
- Figure 5 - Source data 1 - Unedited blots/n1-5 PGC1a/membrane 5 and 3 lanes on membrane 7/
- Figure 5 - Source data 1 - Unedited blots/n1-5 PGC1a/membrane 5 and 3 lanes on membrane 7/CHEMI_07012022_181412_(Chemi)_raw.tif
- Figure 5 - Source data 1 - Unedited blots/n1-5 PGC1a/membrane 5 and 3 lanes on membrane 7/CHEMI_07012022_181412_(Membrane)_raw.tif
- Figure 5 - Source data 1 - Unedited blots/n1-5 PGC1a/membrane 7 (2nd half)/
- Figure 5 - Source data 1 - Unedited blots/n1-5 PGC1a/membrane 7 (2nd half)/CHEMI_07022022_023105_(Chemi)_raw.tif
- Figure 5 - Source data 1 - Unedited blots/n1-5 PGC1a/membrane 7 (2nd half)/CHEMI_07022022_023105_(Membrane)_raw.tif
- Figure 5 - Source data 1 - Unedited blots/n1-5 PGC1a/membrane 7 (2nd half)/CHEMI_07022022_023146_(Chemi)_raw.tif
- Figure 5 - Source data 1 - Unedited blots/n1-5 PGC1a/membrane 7 (2nd half)/CHEMI_07022022_023146_(Membrane)_raw.tif
- Figure 5 - Source data 1 - Unedited blots/n1-5 PGC1a/membrane 7 (2nd half)/CHEMI_07022022_023151_(Chemi)_raw.tif
- Figure 5 - Source data 1 - Unedited blots/n1-5 PGC1a/membrane 7 (2nd half)/CHEMI_07022022_023151_(Membrane)_raw.tif
- Figure 5 - Source data 1 - Unedited blots/n1-5 PGC1a/membrane 7 (2nd half)/CHEMI_07022022_023159_(Chemi)_raw.tif
- Figure 5 - Source data 1 - Unedited blots/n1-5 PGC1a/membrane 7 (2nd half)/CHEMI_07022022_023159_(Membrane)_raw.tif
- Figure 5 - Source data 1 - Unedited blots/n1-5 PGC1a/membrane 7 (2nd half)/CHEMI_07022022_023210_(Chemi)_raw.tif
- Figure 5 - Source data 1 - Unedited blots/n1-5 PGC1a/membrane 7 (2nd half)/CHEMI_07022022_023210_(Membrane)_raw.tif
- Figure 5 - Source data 1 - Unedited blots/n1-8 GLUT1/
- Figure 5 - Source data 1 - Unedited blots/n1-8 GLUT1/CHEMI_07022022_024309_(Chemi)_raw.tif
- Figure 5 - Source data 1 - Unedited blots/n1-8 GLUT1/CHEMI_07022022_024309_(Membrane)_raw.tif
- Figure 5 - Source data 1 - Unedited blots/n1-8 GLUT1/CHEMI_07022022_024314_(Chemi)_raw.tif
- Figure 5 - Source data 1 - Unedited blots/n1-8 GLUT1/CHEMI_07022022_024314_(Membrane)_raw.tif
- Figure 5 - Source data 1 - Unedited blots/n1-8 GLUT1/CHEMI_07022022_024319_(Chemi)_raw.tif
- Figure 5 - Source data 1 - Unedited blots/n1-8 GLUT1/CHEMI_07022022_024319_(Membrane)_raw.tif
- Figure 5 - Source data 1 - Unedited blots/n1-8 GLUT1/CHEMI_07022022_024325_(Chemi)_raw.tif
- Figure 5 - Source data 1 - Unedited blots/n1-8 GLUT1/CHEMI_07022022_024325_(Membrane)_raw.tif
- Figure 5 - Source data 1 - Unedited blots/n1-8 GLUT1/CHEMI_07022022_024333_(Chemi)_raw.tif
- Figure 5 - Source data 1 - Unedited blots/n1-8 GLUT1/CHEMI_07022022_024333_(Membrane)_raw.tif
- Figure 5 - Source data 1 - Unedited blots/n1-8 GLUT1/CHEMI_07022022_024348_(Chemi)_raw.tif
- Figure 5 - Source data 1 - Unedited blots/n1-8 GLUT1/CHEMI_07022022_024348_(Membrane)_raw.tif
- Figure 5 - Source data 1 - Unedited blots/n1-8 GLUT1/CHEMI_07022022_024425_(Chemi)_raw.tif
- Figure 5 - Source data 1 - Unedited blots/n1-8 GLUT1/CHEMI_07022022_024425_(Membrane)_raw.tif
- Figure 5 - Source data 1 - Unedited blots/n1-8 LDHA/
- Figure 5 - Source data 1 - Unedited blots/n1-8 LDHA/CHEMI_07022022_025641_(Chemi)_raw.tif
- Figure 5 - Source data 1 - Unedited blots/n1-8 LDHA/CHEMI_07022022_025641_(Membrane)_raw.tif
- Figure 5 - Source data 1 - Unedited blots/n1-8 LDHA/CHEMI_07022022_025646_(Chemi)_raw.tif
- Figure 5 - Source data 1 - Unedited blots/n1-8 LDHA/CHEMI_07022022_025646_(Membrane)_raw.tif
- Figure 5 - Source data 1 - Unedited blots/n1-8 LDHA/CHEMI_07022022_025724_(Chemi)_raw.tif
- Figure 5 - Source data 1 - Unedited blots/n1-8 LDHA/CHEMI_07022022_025724_(Membrane)_raw.tif
- Figure 5 - Source data 1 - Unedited blots/n5-8 Vinculin (bottom)/
- Figure 5 - Source data 1 - Unedited blots/n5-8 Vinculin (bottom)/CHEMI_07012022_204740_(Chemi)_raw.tif
- Figure 5 - Source data 1 - Unedited blots/n5-8 Vinculin (bottom)/CHEMI_07012022_204740_(Membrane)_raw.tif
- Figure 5 - Source data 1 - Unedited blots/n5-8 Vinculin (bottom)/CHEMI_07012022_204808_(Chemi)_raw.tif
- Figure 5 - Source data 1 - Unedited blots/n5-8 Vinculin (bottom)/CHEMI_07012022_204808_(Membrane)_raw.tif
- Figure 5 - Source data 1 - Unedited blots/n6 HDAC (top right)/
- Figure 5 - Source data 1 - Unedited blots/n6 HDAC (top right)/CHEMI_07012022_002242/
- Figure 5 - Source data 1 - Unedited blots/n6 HDAC (top right)/CHEMI_07012022_002242/CHEMI_07012022_002242_(Chemi)_raw.tif
- Figure 5 - Source data 1 - Unedited blots/n6 HDAC (top right)/CHEMI_07012022_002242/CHEMI_07012022_002242_(Membrane)_raw.tif
- Figure 5 - Source data 1 - Unedited blots/n6 HDAC (top right)/CHEMI_07012022_002308/
- Figure 5 - Source data 1 - Unedited blots/n6 HDAC (top right)/CHEMI_07012022_002308/CHEMI_07012022_002308_(Chemi)_raw.tif
- Figure 5 - Source data 1 - Unedited blots/n6 HDAC (top right)/CHEMI_07012022_002308/CHEMI_07012022_002308_(Membrane)_raw.tif
- Figure 5 - Source data 1 - Unedited blots/n6 HDAC (top right)/CHEMI_07012022_002333/
- Figure 5 - Source data 1 - Unedited blots/n6 HDAC (top right)/CHEMI_07012022_002333/CHEMI_07012022_002333_(Chemi)_raw.tif
- Figure 5 - Source data 1 - Unedited blots/n6 HDAC (top right)/CHEMI_07012022_002333/CHEMI_07012022_002333_(Membrane)_raw.tif
- Figure 5 - Source data 1 - Unedited blots/n6 HDAC (top right)/CHEMI_07012022_002407/
- Figure 5 - Source data 1 - Unedited blots/n6 HDAC (top right)/CHEMI_07012022_002407/CHEMI_07012022_002407_(Chemi)_raw.tif
- Figure 5 - Source data 1 - Unedited blots/n6 HDAC (top right)/CHEMI_07012022_002407/CHEMI_07012022_002407_(Membrane)_raw.tif
- Figure 5 - Source data 1 - Unedited blots/n6 nuclear NFAT/
- Figure 5 - Source data 1 - Unedited blots/n6 nuclear NFAT/CHEMI_06292022_203511_(Chemi)_raw.tif
- Figure 5 - Source data 1 - Unedited blots/n6 nuclear NFAT/CHEMI_06292022_203511_(Membrane)_raw.tif
- Figure 5 - Source data 1 - Unedited blots/n6 nuclear NFAT/CHEMI_06292022_205635_(Chemi)_raw.tif
- Figure 5 - Source data 1 - Unedited blots/n6 nuclear NFAT/CHEMI_06292022_205635_(Membrane)_raw.tif
- Figure 5 - Source data 1 - Unedited blots/n6 nuclear NFAT/CHEMI_06292022_205654_(Chemi)_raw.tif
- Figure 5 - Source data 1 - Unedited blots/n6 nuclear NFAT/CHEMI_06292022_205654_(Membrane)_raw.tif
- Figure 5 - Source data 1 - Unedited blots/n6 nuclear NFkB/
- Figure 5 - Source data 1 - Unedited blots/n6 nuclear NFkB/CHEMI_06292022_202408_(Chemi)_raw.tif
- Figure 5 - Source data 1 - Unedited blots/n6 nuclear NFkB/CHEMI_06292022_202408_(Membrane)_raw.tif
- Figure 5 - Source data 1 - Unedited blots/n6 PGC1a/
- Figure 5 - Source data 1 - Unedited blots/n6 PGC1a/CHEMI_06302022_184746/
- Figure 5 - Source data 1 - Unedited blots/n6 PGC1a/CHEMI_06302022_184746/CHEMI_06302022_184746_(Chemi)_raw.tif
- Figure 5 - Source data 1 - Unedited blots/n6 PGC1a/CHEMI_06302022_184746/CHEMI_06302022_184746_(Membrane)_raw.tif
- Figure 5 - Source data 1 - Unedited blots/n6 PGC1a/CHEMI_06302022_184815/
- Figure 5 - Source data 1 - Unedited blots/n6 PGC1a/CHEMI_06302022_184815/CHEMI_06302022_184815_(Chemi)_raw.tif
- Figure 5 - Source data 1 - Unedited blots/n6 PGC1a/CHEMI_06302022_184815/CHEMI_06302022_184815_(Membrane)_raw.tif
- Figure 5 - Source data 1 - Unedited blots/n6 PGC1a/CHEMI_06302022_184825/
- Figure 5 - Source data 1 - Unedited blots/n6 PGC1a/CHEMI_06302022_184825/CHEMI_06302022_184825_(Chemi)_raw.tif
- Figure 5 - Source data 1 - Unedited blots/n6 PGC1a/CHEMI_06302022_184825/CHEMI_06302022_184825_(Membrane)_raw.tif
- Figure 5 - Source data 1 - Unedited blots/n6 PGC1a/CHEMI_06302022_184840/
- Figure 5 - Source data 1 - Unedited blots/n6 PGC1a/CHEMI_06302022_184840/CHEMI_06302022_184840_(Chemi)_raw.tif
- Figure 5 - Source data 1 - Unedited blots/n6 PGC1a/CHEMI_06302022_184840/CHEMI_06302022_184840_(Membrane)_raw.tif
- Figure 5 - Source data 1 - Unedited blots/n7-8 HDAC (middle right)/
- Figure 5 - Source data 1 - Unedited blots/n7-8 HDAC (middle right)/CHEMI_07012022_002308/
- Figure 5 - Source data 1 - Unedited blots/n7-8 HDAC (middle right)/CHEMI_07012022_002308/CHEMI_07012022_002308_(Chemi)_raw.tif
- Figure 5 - Source data 1 - Unedited blots/n7-8 HDAC (middle right)/CHEMI_07012022_002308/CHEMI_07012022_002308_(Membrane)_raw.tif
- Figure 5 - Source data 1 - Unedited blots/n7-8 HDAC (middle right)/CHEMI_07012022_002333/
- Figure 5 - Source data 1 - Unedited blots/n7-8 HDAC (middle right)/CHEMI_07012022_002333/CHEMI_07012022_002333_(Chemi)_raw.tif
- Figure 5 - Source data 1 - Unedited blots/n7-8 HDAC (middle right)/CHEMI_07012022_002333/CHEMI_07012022_002333_(Membrane)_raw.tif
- Figure 5 - Source data 1 - Unedited blots/n7-8 HDAC (middle right)/CHEMI_07012022_002407/
- Figure 5 - Source data 1 - Unedited blots/n7-8 HDAC (middle right)/CHEMI_07012022_002407/CHEMI_07012022_002407_(Chemi)_raw.tif
- Figure 5 - Source data 1 - Unedited blots/n7-8 HDAC (middle right)/CHEMI_07012022_002407/CHEMI_07012022_002407_(Membrane)_raw.tif
- Figure 5 - Source data 1 - Unedited blots/n7-8 HIF1/
- Figure 5 - Source data 1 - Unedited blots/n7-8 HIF1/CHEMI_06292022_201318_(Chemi)_raw.tif
- Figure 5 - Source data 1 - Unedited blots/n7-8 HIF1/CHEMI_06292022_201318_(Membrane)_raw.tif
- Figure 5 - Source data 1 - Unedited blots/n7-8 HIF1/CHEMI_06292022_201340_(Chemi)_raw.tif
- Figure 5 - Source data 1 - Unedited blots/n7-8 HIF1/CHEMI_06292022_201340_(Membrane)_raw.tif
- Figure 5 - Source data 1 - Unedited blots/n7-8 LMNB1/
- Figure 5 - Source data 1 - Unedited blots/n7-8 LMNB1/CHEMI_06302022_182914/
- Figure 5 - Source data 1 - Unedited blots/n7-8 LMNB1/CHEMI_06302022_182914/CHEMI_06302022_182914_(Chemi)_raw.tif
- Figure 5 - Source data 1 - Unedited blots/n7-8 LMNB1/CHEMI_06302022_182914/CHEMI_06302022_182914_(Membrane)_raw.tif
- Figure 5 - Source data 1 - Unedited blots/n7-8 nuclear NFAT/
- Figure 5 - Source data 1 - Unedited blots/n7-8 nuclear NFAT/CHEMI_06302022_183807/
- Figure 5 - Source data 1 - Unedited blots/n7-8 nuclear NFAT/CHEMI_06302022_183807/CHEMI_06302022_183807_(Chemi)_raw.tif
- Figure 5 - Source data 1 - Unedited blots/n7-8 nuclear NFAT/CHEMI_06302022_183807/CHEMI_06302022_183807_(Membrane)_raw.tif
- Figure 5 - Source data 1 - Unedited blots/n7-8 nuclear NFkB/
- Figure 5 - Source data 1 - Unedited blots/n7-8 nuclear NFkB/CHEMI_06292022_202045_(Chemi)_raw.tif
- Figure 5 - Source data 1 - Unedited blots/n7-8 nuclear NFkB/CHEMI_06292022_202045_(Membrane)_raw.tif
- Figure 5 - Source data 1 - Unedited blots/n9-12 cMyc/
- Figure 5 - Source data 1 - Unedited blots/n9-12 cMyc/nc_2_cmyc/
- Figure 5 - Source data 1 - Unedited blots/n9-12 cMyc/nc_2_cmyc/nc_2_cmyc_(Chemi)_raw.tif
- Figure 5 - Source data 1 - Unedited blots/n9-12 cMyc/nc_2_cmyc/nc_2_cmyc_(Membrane)_raw.tif
- Figure 5 - Source data 1 - Unedited blots/n9-12 nuclear NFAT/
- Figure 5 - Source data 1 - Unedited blots/n9-12 nuclear NFAT/nc_1a_nfat_imag2/
- Figure 5 - Source data 1 - Unedited blots/n9-12 nuclear NFAT/nc_1a_nfat_imag2/nc_1a_nfat_imag2_(Chemi)_raw.tif
- Figure 5 - Source data 1 - Unedited blots/n9-12 nuclear NFAT/nc_1a_nfat_imag2/nc_1a_nfat_imag2_(Membrane)_raw.tif
- Figure 5 - Source data 1 - Unedited blots/n9-12 nuclear NFAT/nc_1a_nfat_image1/
- Figure 5 - Source data 1 - Unedited blots/n9-12 nuclear NFAT/nc_1a_nfat_image1/nc_1a_nfat_image1_(Chemi)_raw.tif
- Figure 5 - Source data 1 - Unedited blots/n9-12 nuclear NFAT/nc_1a_nfat_image1/nc_1a_nfat_image1_(Membrane)_raw.tif
- Figure 5 - Source data 1 - Unedited blots/n9-12 nuclear NFAT/nc_1a_nfat_image4/
- Figure 5 - Source data 1 - Unedited blots/n9-12 nuclear NFAT/nc_1a_nfat_image4/nc_1a_nfat_image4_(Chemi)_raw.tif
- Figure 5 - Source data 1 - Unedited blots/n9-12 nuclear NFAT/nc_1a_nfat_image4/nc_1a_nfat_image4_(Membrane)_raw.tif
- Figure 5 - Source data 1 - Unedited blots/n9-12 nuclear NFAT/nc_1a_nfat_image5/
- Figure 5 - Source data 1 - Unedited blots/n9-12 nuclear NFAT/nc_1a_nfat_image5/nc_1a_nfat_image5_(Chemi)_raw.tif
- Figure 5 - Source data 1 - Unedited blots/n9-12 nuclear NFAT/nc_1a_nfat_image5/nc_1a_nfat_image5_(Membrane)_raw.tif
- Figure 5 - Source data 1 - Unedited blots/n9-12 nuclear NFkB/
- Figure 5 - Source data 1 - Unedited blots/n9-12 nuclear NFkB/nc_1b_nfkb_image1/
- Figure 5 - Source data 1 - Unedited blots/n9-12 nuclear NFkB/nc_1b_nfkb_image1/nc_1b_nfkb_image1_(Chemi)_raw.tif
- Figure 5 - Source data 1 - Unedited blots/n9-12 nuclear NFkB/nc_1b_nfkb_image1/nc_1b_nfkb_image1_(Membrane)_raw.tif
- Figure 5 - Source data 1 - Unedited blots/n9-12 nuclear NFkB/nc_1b_nfkb_image2/
- Figure 5 - Source data 1 - Unedited blots/n9-12 nuclear NFkB/nc_1b_nfkb_image2/nc_1b_nfkb_image2_(Chemi)_raw.tif
- Figure 5 - Source data 1 - Unedited blots/n9-12 nuclear NFkB/nc_1b_nfkb_image2/nc_1b_nfkb_image2_(Membrane)_raw.tif
- Figure 5 - Source data 1 - Unedited blots/n9-12 nuclear NFkB/nc_1b_nfkb_image3/
- Figure 5 - Source data 1 - Unedited blots/n9-12 nuclear NFkB/nc_1b_nfkb_image3/nc_1b_nfkb_image3_(Chemi)_raw.tif
- Figure 5 - Source data 1 - Unedited blots/n9-12 nuclear NFkB/nc_1b_nfkb_image3/nc_1b_nfkb_image3_(Membrane)_raw.tif
- Figure 5 - Source data 1 - Unedited blots/n9-12 TPS (top right NFAT and NFkb, bottom right for cMyc)/
- Figure 5 - Source data 1 - Unedited blots/n9-12 TPS (top right NFAT and NFkb, bottom right for cMyc)/UNIVERSAL_06012022_193956_(1_No-Stain Labeled Membrane)_raw.tif
- Figure 5 - Source data 1 - Unedited blots/n9-12 TPS (top right NFAT and NFkb, bottom right for cMyc)/UNIVERSAL_06012022_193956_(Membrane)_raw.tif
- Figure 5 - Source Data 1.xlsx
