# Supplementary material for: Oxygen levels at the time of activation determine T cell persistence and immunotherapeutic efficacy
Source: eLife. 2023 May 11;12:e84280. doi: 10.7554/eLife.84280 (PMC10229120; doi:10.7554/eLife.84280)
Supplement: Figure 5—figure supplement 1—source data 1. [file elife-84280-fig5-figsupp1-data1.zip]

Archive with 40 entries (40 files):
- Fig 5 - fig S1 - Source data - Unedited blots/Figure 5 - figure supplement 1A.zip
- Fig 5 - fig S1 - Source data - Unedited blots/Figure 5 - figure supplement 1E/Cytoplasmic NFAT/a1_cyt_nfat_2_(Chemi)_raw.tif
- Fig 5 - fig S1 - Source data - Unedited blots/Figure 5 - figure supplement 1E/Cytoplasmic NFAT/a1_cyt_nfat_2_(Membrane)_raw.tif
- Fig 5 - fig S1 - Source data - Unedited blots/Figure 5 - figure supplement 1E/Cytoplasmic NFAT/a1_cyti_nfat_4.g2i
- Fig 5 - fig S1 - Source data - Unedited blots/Figure 5 - figure supplement 1E/Cytoplasmic NFAT/a1_cyti_nfat_4_(Chemi)_raw.tif
- Fig 5 - fig S1 - Source data - Unedited blots/Figure 5 - figure supplement 1E/Cytoplasmic NFAT/a1_cyti_nfat_4_(Membrane)_raw.tif
- Fig 5 - fig S1 - Source data - Unedited blots/Figure 5 - figure supplement 1E/Cytoplasmic NFAT/a1_cyto_nfat_1.g2i
- Fig 5 - fig S1 - Source data - Unedited blots/Figure 5 - figure supplement 1E/Cytoplasmic NFAT/a1_cyto_nfat_1_(Chemi)_raw.tif
- Fig 5 - fig S1 - Source data - Unedited blots/Figure 5 - figure supplement 1E/Cytoplasmic NFAT/a1_cyto_nfat_1_(Membrane)_raw.tif
- Fig 5 - fig S1 - Source data - Unedited blots/Figure 5 - figure supplement 1E/Cytoplasmic NFAT/a1_cyto_nfat_3.g2i
- Fig 5 - fig S1 - Source data - Unedited blots/Figure 5 - figure supplement 1E/Cytoplasmic NFAT/a1_cyto_nfat_3_(Chemi)_raw.tif
- Fig 5 - fig S1 - Source data - Unedited blots/Figure 5 - figure supplement 1E/Cytoplasmic NFAT/a1_cyto_nfat_3_(Membrane)_raw.tif
- Fig 5 - fig S1 - Source data - Unedited blots/Figure 5 - figure supplement 1E/Histone 3/b1_h3(Chemi)_raw.tif
- Fig 5 - fig S1 - Source data - Unedited blots/Figure 5 - figure supplement 1E/Histone 3/b1_h3(Membrane)_raw.tif
- Fig 5 - fig S1 - Source data - Unedited blots/Figure 5 - figure supplement 1E/Histone 3/b1_h3.g2i
- Fig 5 - fig S1 - Source data - Unedited blots/Figure 5 - figure supplement 1E/Nuclear NFAT/b1_nx_nfat_1.g2i
- Fig 5 - fig S1 - Source data - Unedited blots/Figure 5 - figure supplement 1E/Nuclear NFAT/b1_nx_nfat_1_(Chemi)_raw.tif
- Fig 5 - fig S1 - Source data - Unedited blots/Figure 5 - figure supplement 1E/Nuclear NFAT/b1_nx_nfat_1_(Membrane)_raw.tif
- Fig 5 - fig S1 - Source data - Unedited blots/Figure 5 - figure supplement 1E/Nuclear NFAT/b1_nx_nfat_2.g2i
- Fig 5 - fig S1 - Source data - Unedited blots/Figure 5 - figure supplement 1E/Nuclear NFAT/b1_nx_nfat_2_(Chemi)_raw.tif
- Fig 5 - fig S1 - Source data - Unedited blots/Figure 5 - figure supplement 1E/Nuclear NFAT/b1_nx_nfat_2_(Membrane)_raw.tif
- Fig 5 - fig S1 - Source data - Unedited blots/Figure 5 - figure supplement 1E/Nuclear NFAT/b1_nx_nfat_3.g2i
- Fig 5 - fig S1 - Source data - Unedited blots/Figure 5 - figure supplement 1E/Nuclear NFAT/b1_nx_nfat_3_(Chemi)_raw.tif
- Fig 5 - fig S1 - Source data - Unedited blots/Figure 5 - figure supplement 1E/Nuclear NFAT/b1_nx_nfat_3_(Membrane)_raw.tif
- Fig 5 - fig S1 - Source data - Unedited blots/Figure 5 - figure supplement 1E/Nuclear NFAT/b1_nx_nfat_4.g2i
- Fig 5 - fig S1 - Source data - Unedited blots/Figure 5 - figure supplement 1E/Nuclear NFAT/b1_nx_nfat_4_(Chemi)_raw.tif
- Fig 5 - fig S1 - Source data - Unedited blots/Figure 5 - figure supplement 1E/Nuclear NFAT/b1_nx_nfat_4_(Membrane)_raw.tif
- Fig 5 - fig S1 - Source data - Unedited blots/Figure 5 - figure supplement 1E/Vinculin (top left)/vis_1.g2i
- Fig 5 - fig S1 - Source data - Unedited blots/Figure 5 - figure supplement 1E/Vinculin (top left)/vis_1_(Chemi)_raw.tif
- Fig 5 - fig S1 - Source data - Unedited blots/Figure 5 - figure supplement 1E/Vinculin (top left)/vis_1_(Membrane)_raw.tif
- Fig 5 - fig S1 - Source data - Unedited blots/Figure 5 - figure supplement 1E/Vinculin (top left)/vis_2.g2i
- Fig 5 - fig S1 - Source data - Unedited blots/Figure 5 - figure supplement 1E/Vinculin (top left)/vis_2_(Chemi)_raw.tif
- Fig 5 - fig S1 - Source data - Unedited blots/Figure 5 - figure supplement 1E/Vinculin (top left)/vis_2_(Membrane)_raw.tif
- Fig 5 - fig S1 - Source data - Unedited blots/Figure 5 - figure supplement 1E/Vinculin (top left)/vis_3.g2i
- Fig 5 - fig S1 - Source data - Unedited blots/Figure 5 - figure supplement 1E/Vinculin (top left)/vis_3_(Chemi)_raw.tif
- Fig 5 - fig S1 - Source data - Unedited blots/Figure 5 - figure supplement 1E/Vinculin (top left)/vis_3_(Membrane)_raw.tif
- Fig 5 - fig S1 - Source data - Unedited blots/Figure 5 - figure supplement 1E/Vinculin (top left)/vis_4.g2i
- Fig 5 - fig S1 - Source data - Unedited blots/Figure 5 - figure supplement 1E/Vinculin (top left)/vis_4_(Chemi)_raw.tif
- Fig 5 - fig S1 - Source data - Unedited blots/Figure 5 - figure supplement 1E/Vinculin (top left)/vis_4_(Membrane)_raw.tif
- Figure 5 - figure supplement 1 - Source data 1.xlsx
