# Supplementary material for: Oxygen levels at the time of activation determine T cell persistence and immunotherapeutic efficacy
Source: eLife. 2023 May 11;12:e84280. doi: 10.7554/eLife.84280 (PMC10229120; doi:10.7554/eLife.84280)
Supplement: Figure 6—source data 1. [file elife-84280-fig6-data1.zip]

Archive with 1 entries (1 files):
- Figure 6 - Source Data 1.xlsx
